# Supplementary material for: Activation and substrate specificity of the human P4-ATPase ATP8B1
Source: Nat Commun. 2023 Nov 18;14:7492. doi: 10.1038/s41467-023-42828-9 (PMC10657443; doi:10.1038/s41467-023-42828-9)
Supplement: Supplementary file 6 — Source Data [file 41467_2023_42828_MOESM6_ESM.xlsx]

## Sheet: Figure 4a
Figure 4a	ATPase activity (µmol ATP.min-1.mg-1)
no lipid	PC only	PIP3 only	PC +PI(3,4,5)P3	SM+PI(3,4,5)P3
0.0661975	0.150251	0.109	5.131	0.139
0.0599183	0.172899	0.101	5.311	0.055
0.0257967	0.167919	0.001	5.262	0.202
			5.479
			5.126
			4.959

## Sheet: Figure 6b
Figure 6b	ATPase activity (µmol ATP.min-1.mg-1)
lipid/DDM ratio (mol/mol)	PC
0	0.109	0.101	0.001
0.007	0.343	0.347	0.324	0.274	0.291	0.24
0.017	0.705	0.726	0.715	0.531	0.573	0.512
0.034	1.506	1.505	1.552	1.428	1.53	1.543
0.067	3.166	3.421	3.754	3.001	3.285	3.625
0.087	4.882	4.704	4.704
0.114	5.131	5.311	5.262	5.479	5.126	4.959
lipid/DDM ratio (mol/mol)	PS
0	0.109	0.101	0.001
0.006	0.116	-0.003	-0.01
0.015	0.052	0.074	0.066
0.031	0.116	0.11	0.015
0.062	0.353	0.354	0.442
0.08	0.852	0.781	0.667
0.105	0.843	0.922	0.836
lipid/DDM ratio (mol/mol)	PI
0	0.109	0.101	0.001
0.006	0.082	0.021	0.031
0.015	0.086	0.136	0.145
0.029	0.253	0.233	0.233
0.059	0.596	0.63	0.601
0.077	0.887	1.06	1.021
0.1	1.278	1.356	1.249
lipid/DDM ratio (mol/mol)	SM
0	0.109	0.101	0.001
0.007	0.02	-0.015	0
0.018	-0.017	0.011	0.064
0.036	0.046	0.015	0.027
0.072	0.056	0.087	0.143
0.093	0.131	0.067	0.131
0.122	0.139	0.055	0.202
lipid/DDM ratio (mol/mol)	PE
0	0.109	0.101	0.001
0.007	1.111	1.151	1.198
0.018	2.158	2.267	2.563
0.036	4.579	4.435	4.329
0.071	6.737	6.896	6.882
0.092	7.599	7.895	7.84
0.121	7.906	8.354	8.576
lipid/DDM ratio (mol/mol)	PG
0	0.109	0.101	0.001
0.007	0.496	0.375	0.333
0.016	0.976	1.073	1.009
0.033	2.194	2.219	2.223
0.065	4.725	4.941	5.271
0.085	6.491	6.348	6.318
0.111	6.675	6.903	7.015
lipid/DDM ratio (mol/mol)	PA
0	0.109	0.101	0.001
0.007	0.045	0.05	0.052
0.018	0.216	0.233	0.298
0.037	0.737	0.694	0.69
0.073	2.099	2.184	2.181
0.095	2.742	2.905	2.885
0.124	3.276	3.443	3.675

## Sheet: Figure 7c
Figure 7c	ATPase activity (µmol ATP.min-1.mg-1)
lipid/DDM ratio (mol/mol)	Ester-PC
0	0.109	0.101	0.001
0.007	0.343	0.347	0.324	0.274	0.291	0.24
0.017	0.705	0.726	0.715	0.531	0.573	0.512
0.034	1.506	1.505	1.552	1.428	1.53	1.543
0.067	3.166	3.421	3.754	3.001	3.285	3.625
0.087	4.882	4.704	4.704
0.114	5.131	5.311	5.262	5.479	5.126	4.959
lipid/DDM ratio (mol/mol)	Plasmanylcholine
0	0.109	0.101	0.001
0.007	0.243	0.247	0.257
0.017	0.649	0.667	0.67
0.034	1.399	1.385	1.437
0.068	2.798	3.097	3.224
0.089	4.216	4.046	4.049
0.116	4.577	4.816	4.701
lipid/DDM ratio (mol/mol)	Ether-PC
0	0.109	0.101	0.001
0.007	0.017	0.029	0.05
0.017	0.043	0.032	0.151
0.033	0.264	0.196	0.327
0.067	0.334	0.335	0.41
0.087	0.442	0.432	0.501
0.114	0.382	0.529	0.665
lipid/DDM ratio (mol/mol)	Lyso-PC
0	0.109	0.101	0.001
0.01	0.008	0.088	0.083
0.024	0.046	0.059	0.045
0.049	0.066	-0.05	0.167
0.098	0.227	0.253	0.498
0.127	0.422	0.385	0.344
0.166	0.311	0.336	0.36
lipid/DDM ratio (mol/mol)	SM
0	0.109	0.101	0.001
0.007	0.02	-0.015	0
0.018	-0.017	0.011	0.064
0.036	0.046	0.015	0.027
0.072	0.056	0.087	0.143
0.093	0.131	0.067	0.131
0.122	0.139	0.055	0.202
